# Supplementary material for: N-Acetylcysteine Antagonizes NGF Activation of TrkA through Disulfide Bridge Interaction, an Effect Which May Contribute to Its Analgesic Activity
Source: Int J Mol Sci. 2023 Dec 22;25(1):206. doi: 10.3390/ijms25010206 (PMC10778962; doi:10.3390/ijms25010206)
Supplement: Supplementary file 1 [file ijms-25-00206-s001.zip]

Archive with 1 entries (1 files):
- ijms-2756740-supplementary.pdf
